# Supplementary material for: Clinical Relevance of Torque Teno Virus (TTV) in HIV/HCV Coinfected and HCV Monoinfected Patients Treated with Direct-Acting Antiviral Therapy
Source: J Clin Med. 2021 May 13;10(10):2092. doi: 10.3390/jcm10102092 (PMC8152458; doi:10.3390/jcm10102092)
Supplement: Supplementary file 1 [file jcm-10-02092-s001.zip]

Archive with 1 entries (1 files):
- jcm-1212970-SI.pdf
